# Supplementary material for: Dimeric Tubulin Modifies Mechanical Properties of Lipid Bilayer, as Probed Using Gramicidin A Channel
Source: Int J Mol Sci. 2024 Feb 12;25(4):2204. doi: 10.3390/ijms25042204 (PMC10889239; doi:10.3390/ijms25042204)
Supplement: Supplementary file 1 [file ijms-25-02204-s001.zip]

Archive with 1 entries (1 files):
- ijms-2788601-supplementary.pdf
